# Supplementary material for: Identification of intra-abdominal lymphatics in canine carcasses by laparoscopic fluorescence lymphography with intradermal and intrapopliteal ICG administration
Source: PLoS One. 2020 Nov 12;15(11):e0241992. doi: 10.1371/journal.pone.0241992 (PMC7660503; doi:10.1371/journal.pone.0241992)
Supplement: S1 Table — (XLSX) [file pone.0241992.s001.xlsx]

## Sheet: Staining time
Subject	Via	Structure	Dose (mg/kg)	Staining time (min)	Visualization Quality
C2	ID	IALV	0.05	2	2
C3	ID	IALV	0.05	2	2
C4	ID	IALV	0.05	2	2
C5	ID	IALV	0.05	1	2
C6	ID	IALV	0.05	1	2
C2	ID	MILN	AS	AS	AS
C3	ID	MILN	AS	AS	AS
C4	ID	MILN	0.05	2	2
C5	ID	MILN	0.05	2	2
C6	ID	MILN	0.1	4	2
C2	IPP	IALV	0.05	1	2
C3	IPP	IALV	0.05	1	2
C4	IPP	IALV	0.05	2	2
C5	IPP	IALV	0.1	4	2
C6	IPP	IALV	0.05	2	2
C2	IPP	MILN	0.05	1	2
C3	IPP	MILN	0.05	1	2
C4	IPP	MILN	0.05	3	2
C5	IPP	MILN	0.1	4	2
C6	IPP	MILN	0.05	2	2
