# Supplementary material for: Identification of intra-abdominal lymphatics in canine carcasses by laparoscopic fluorescence lymphography with intradermal and intrapopliteal ICG administration
Source: PLoS One. 2020 Nov 12;15(11):e0241992. doi: 10.1371/journal.pone.0241992 (PMC7660503; doi:10.1371/journal.pone.0241992)
Supplement: S2 Table — (XLSX) [file pone.0241992.s002.xlsx]

## Sheet: Summary
Via	Structure	Parameter	Value	SD
ID	IALV	Dose (mg/kg)	0.05	0
ID	MILN	Dose (mg/kg)	0.0666667	0.0288675
ID	Total	Dose (mg/kg)	0.05625	0.0176777
ID	IALV	Time (min)	1.6	0.547723
ID	MILN	Time (min)	2.66667	1.1547
ID	Total	Time (min)	2	0.92582
ID	IALV	Staining quality	2	0
ID	MILN	Staining quality	2	0
ID	Total	Staining quality	2	0
IPP	IALV	Dose (mg/kg)	0.06	0.0223607
IPP	MILN	Dose (mg/kg)	0.06	0.0223607
IPP	Total	Dose (mg/kg)	0.06	0.0210819
IPP	IALV	Time (min)	2	1.22474
IPP	MILN	Time (min)	2.2	1.30384
IPP	Total	Time (min)	2.1	1.19722
IPP	IALV	Staining quality	2	0
IPP	MILN	Staining quality	2	0
IPP	Total	Staining quality	2	0
